# Supplementary material for: Uptake of Aβ by OATPs might be a new pathophysiological mechanism of Alzheimer disease
Source: BMC Neurosci. 2021 Sep 14;22:53. doi: 10.1186/s12868-021-00658-9 (PMC8439072; doi:10.1186/s12868-021-00658-9)
Supplement: Supplementary file 12 — Additional file 12: Raw data for Figure 5 and Figure 6. [file 12868_2021_658_MOESM12_ESM.xlsx]

## Sheet: Aβ1-42%分析
	Aβ1-42-APC %	24h	48h	72h		24h	48h	72h		24h	48h	72h		24h	48h	72h
	NC 0μM	0.57	0.67	0.6	NC 0.4μM	8.73	12.37	16.7	NC 1μM	17.4	19	22.43	NC 2.5μM	40.63	35.23	50.7
		0.53	0.5	0.5		8.53	11.9	17.07		13.5	20.93	29.87		35.13	38.76	43.06
		0.47	0.7	0.47		10.23	12.27	17		17.93	20.27	21.54		32.27	37.14	39.41
	Aβ1-42-APC %	24h	48h	72h		24h	48h	72h		24h	48h	72h		24h	48h	72h
	PATP1B1 0μM	0.5	0.7	0.73	PATP1B1 0.4μM	10.73	19.33	26.56	PATP1B1 1μM	20.37	46.91	48.28	PATP1B1 2.5μM	39.17	60.29	86.96
		0.33	0.8	0.53		10.67	21.77	31.21		23.86	48.58	57.2		46.91	66.95	84.51
		0.57	0.5	0.63		11.23	18.5	30.81		29.26	52.77	64.31		39.93	68.91	80.93
	24h				mean	sd	mean±sd	p vs.NC
	NC 0μM	0.57	0.53	0.47	0.523333	0.0503322	0.52±0.05
	PATP1B1 0μM	0.5	0.33	0.57	0.466667	0.123423	0.47±0.12	0.502368
	NC 0.4μM	8.73	8.53	10.23	9.16333	0.929157	9.16±0.93
	PATP1B1 0.4μM	10.73	10.67	11.23	10.8767	0.307463	10.88±0.31	0.038699
	NC 1μM	17.4	13.5	17.93	16.2767	2.41922	16.28±2.42
	PATP1B1 1μM	20.37	23.86	29.26	24.4967	4.47907	24.50±4.48	0.0489716
	NC 2.5μM	40.63	35.13	32.27	36.01	4.24891	36.01±4.25
	PATP1B1 2.5μM	39.17	46.91	39.93	42.0033	4.26626	42.00±4.27	0.159791
	48h				mean	sd	mean±sd	p vs.NC
	NC 0μM	0.67	0.5	0.7	0.623333	0.107858	0.62±0.11
	PATP1B1 0μM	0.7	0.8	0.5	0.666667	0.152753	0.67±0.15	0.708659
	NC 0.4μM	12.37	11.9	12.27	12.18	0.247588	12.18±0.25
	PATP1B1 0.4μM	19.33	21.77	18.5	19.8667	1.69977	19.87±1.70	0.00149292
	NC 1μM	19	20.93	20.27	20.0667	0.980935	20.07±0.98
	PATP1B1 1μM	46.91	48.58	52.77	49.42	3.01896	49.42±3.02	8.88548e-05
	NC 2.5μM	35.23	38.76	37.14	37.0433	1.76698	37.04±1.77
	PATP1B1 2.5μM	60.29	66.95	68.91	65.3833	4.51851	65.38±4.52	0.000537183
	72h				mean	sd	mean±sd	p vs.NC
	NC 0μM	0.6	0.5	0.47	0.523333	0.0680686	0.52±0.07
	PATP1B1 0μM	0.73	0.53	0.63	0.63	0.1	0.63±0.10	0.201405
	NC 0.4μM	16.7	17.07	17	16.9233	0.196554	16.92±0.20
	PATP1B1 0.4μM	26.56	31.21	30.81	29.5267	2.57698	29.53±2.58	0.00107627
	NC 1μM	22.43	29.87	21.54	24.6133	4.5741	24.61±4.57
	PATP1B1 1μM	48.28	57.2	64.31	56.5967	8.03201	56.60±8.03	0.00389851
	NC 2.5μM	50.7	43.06	39.41	44.39	5.76131	44.39±5.76
	PATP1B1 2.5μM	86.96	84.51	80.93	84.1333	3.0326	84.13±3.03	0.000452792

## Sheet: Aβ1-42荧光强度分析
	Aβ1-42-APC强度	24h	48h	72h		24h	48h	72h		24h	48h	72h		24h	48h	72h
	NC 0μM	4236.65	3824.15	3855.56	NC 0.4μM	4342.59	4319.56	4381.33	NC 1μM	4202.99	4243.28	6530.57	NC 2.5μM	24615	62992.5	46408.1
		4453.44	4109.67	4239.67		4356.61	4354.29	4343.21		4416.29	4264.51	20624.3		17715.4	45454.6	76842.2
		3794.43	4005.95	4249.07		4458.74	4325.62	4279.16		4329.25	4813.42	21933.2		33112.9	46665	82255.5
	Aβ1-42-APC强度	24h	48h	72h		24h	48h	72h		24h	48h	72h		24h	48h	72h
	PATP1B1 0μM	3908.73	3724.86	4025.32	PATP1B1 0.4μM	4326.34	4406.17	41798.7	PATP1B1 1μM	116705	45986	149878	PATP1B1 2.5μM	65056.4	153608	180296
		4124.6	3823.5	4869.56		4362.68	4270.83	37184.3		94140.1	70163.6	119304		55681.4	145400	143798
		3796.47	4750.33	3804.79		4259.51	4391.86	37426.1		75606.3	59738.4	109186		62066.3	118508	176736
	24h				mean	sd	mean±sd	p vs.NC
	NC 0μM	4236.65	4453.44	3794.43	4161.51	335.87	4,162±336
	PATP1B1 0μM	3908.73	4124.6	3796.47	3943.27	166.769	3,943±167	0.37047
	NC 0.4μM	4342.59	4356.61	4458.74	4385.98	63.4007	4,386±63			4,162±336	3,943±167	4,386±63	4,316±52	4,316±107	95,484±20,582	25,148±7,713	60,935±4,789
	PATP1B1 0.4μM	4326.34	4362.68	4259.51	4316.18	52.3305	4,316±52	0.215329		3,980±145	4,100±566	4,333±19	4,356±74	4,440±323	58,629±12,127	51,704±9,795	139,172±18,360
	NC 1μM	4202.99	4416.29	4329.25	4316.18	107.249	4,316±107			4,115±225	4,233±562	4,335±52	38,803±2,597	16,363±8,540	126,123±21,186	68,502±19,324	166,943±20,123
	PATP1B1 1μM	116705	94140.1	75606.3	95483.9	20582.4	95,484±20,582	0.001552
	NC 2.5μM	24615	17715.4	33112.9	25147.8	7712.57	25,148±7,713
	PATP1B1 2.5μM	65056.4	55681.4	62066.3	60934.7	4788.84	60,935±4,789	0.00240633
	48h				mean	sd	mean±sd	p vs.NC
	NC 0μM	3824.15	4109.67	4005.95	3979.92	144.528	3,980±145
	PATP1B1 0μM	3724.86	3823.5	4750.33	4099.56	565.734	4,100±566	0.740592
	NC 0.4μM	4319.56	4354.29	4325.62	4333.16	18.5511	4,333±19
	PATP1B1 0.4μM	4406.17	4270.83	4391.86	4356.29	74.3527	4,356±74	0.628742
	NC 1μM	4243.28	4264.51	4813.42	4440.4	323.216	4,440±323
	PATP1B1 1μM	45986	70163.6	59738.4	58629.3	12126.9	58,629±12,127	0.00150315
	NC 2.5μM	62992.5	45454.6	46665	51704	9794.8	51,704±9,795
	PATP1B1 2.5μM	153608	145400	118508	139172	18359.6	139,172±18,360	0.00189137
	72h				mean	sd	mean±sd	p vs.NC
	NC 0μM	3855.56	4239.67	4249.07	4114.77	224.529	4,115±225
	PATP1B1 0μM	4025.32	4869.56	3804.79	4233.22	562.007	4,233±562	0.751647
	NC 0.4μM	4381.33	4343.21	4279.16	4334.57	51.6305	4,335±52
	PATP1B1 0.4μM	41798.7	37184.3	37426.1	38803	2597.16	38,803±2,597	2.12371e-05
	NC 1μM	6530.57	20624.3	21933.2	16362.7	8539.99	16,363±8,540
	PATP1B1 1μM	149878	119304	109186	126123	21185.6	126,123±21,186	0.00113864
	NC 2.5μM	46408.1	76842.2	82255.5	68501.9	19324.3	68,502±19,324
	PATP1B1 2.5μM	180296	143798	176736	166943	20123.1	166,943±20,123	0.00362887
