# Supplementary material for: Uptake of Aβ by OATPs might be a new pathophysiological mechanism of Alzheimer disease
Source: BMC Neurosci. 2021 Sep 14;22:53. doi: 10.1186/s12868-021-00658-9 (PMC8439072; doi:10.1186/s12868-021-00658-9)
Supplement: Supplementary file 13 — Additional file 13: multiple exposures-Figure2 -Aβ1-42-24h Administrator 2020-05-22 13 h 48 min_Exposure_50.0sec. multiple exposures-Figure2 -Aβ1-42-24h Administrator 2020-05-22 13 h 48 min_Exposure_75.9sec. multiple exposures-Figure2 -Aβ1-42-24h Administrator 2020-05-22 13 h 48 min_Exposure_300.0sec. multiple exposures-Figure2 -Aβ1-42-48h Administrator 2020-05-22 13 h 33 min_Exposure_50.0sec. multiple exposures-Figure2 -Aβ1-42-48h Administrator 2020-05-22 13 h 33 min_Exposure_205.2sec. multiple exposures-Figure2 -Aβ1-42-48h Administrator 2020-05-22 13 h 33 min_Exposure_291.4sec. multiple exposures-Figure2 -Aβ1-42-72h Administrator 2020-05-22 11 h 17 min_Exposure_58.6sec. multiple exposures-Figure2 -Aβ1-42-72h Administrator 2020-05-22 11 h 17 min_Exposure_231.0sec. multiple exposures-Figure2 -Aβ1-42-72h Administrator 2020-05-22 11 h 17 min_Exposure_300.0sec. multiple exposures-Figure2 -βactin-24h Administrator 2020-05-22 11 h 36 min_Exposure_50.0sec. multiple exposures-Figure2 -βactin-24h Administrator 2020-05-22 11 h 36 min_Exposure_239.6sec. multiple exposures-Figure2 -βactin-24h Administrator 2020-05-22 11 h 36 min_Exposure_300.0sec. multiple exposures-Figure2 -βactin-48h Administrator 2020-05-22 10 h 58 min_Exposure_50.0sec. multiple exposures-Figure2 -βactin-48h Administrator 2020-05-22 10 h 58 min_Exposure_282.7sec. multiple exposures-Figure2 -βactin-48h Administrator 2020-05-22 11 h 58 min_Exposure_300.0sec. multiple exposures-Figure2 -βactin-72h Administrator 2020-05-22 11 h 50 min_Exposure_50.0sec. multiple exposures-Figure2 -βactin-72h Administrator 2020-05-22 11 h 50 min_Exposure_205.2sec. multiple exposures-Figure2 -βactin-72h Administrator 2020-05-22 11 h 50 min_Exposure_300.0sec. [file 12868_2021_658_MOESM13_ESM.zip]

Archive with 19 entries (18 files):
- multiple exposures/
- multiple exposures/multiple exposures-Figure2 -Aa┬1-42-24h Administrator 2020-05-22 13 ╩▒ 48 ╖╓_Exposure_300.0sec.pdf
- multiple exposures/multiple exposures-Figure2 -Aa┬1-42-24h Administrator 2020-05-22 13 ╩▒ 48 ╖╓_Exposure_50.0sec.pdf
- multiple exposures/multiple exposures-Figure2 -Aa┬1-42-24h Administrator 2020-05-22 13 ╩▒ 48 ╖╓_Exposure_75.9sec.pdf
- multiple exposures/multiple exposures-Figure2 -Aa┬1-42-48h Administrator 2020-05-22 13 ╩▒ 33 ╖╓_Exposure_205.2sec.pdf
- multiple exposures/multiple exposures-Figure2 -Aa┬1-42-48h Administrator 2020-05-22 13 ╩▒ 33 ╖╓_Exposure_291.4sec.pdf
- multiple exposures/multiple exposures-Figure2 -Aa┬1-42-48h Administrator 2020-05-22 13 ╩▒ 33 ╖╓_Exposure_50.0sec.pdf
- multiple exposures/multiple exposures-Figure2 -Aa┬1-42-72h Administrator 2020-05-22 11 ╩▒ 17 ╖╓_Exposure_231.0sec.pdf
- multiple exposures/multiple exposures-Figure2 -Aa┬1-42-72h Administrator 2020-05-22 11 ╩▒ 17 ╖╓_Exposure_300.0sec.pdf
- multiple exposures/multiple exposures-Figure2 -Aa┬1-42-72h Administrator 2020-05-22 11 ╩▒ 17 ╖╓_Exposure_58.6sec.pdf
- multiple exposures/multiple exposures-Figure2 -a┬actin-24h Administrator 2020-05-22 11 ╩▒ 36 ╖╓_Exposure_239.6sec.pdf
- multiple exposures/multiple exposures-Figure2 -a┬actin-24h Administrator 2020-05-22 11 ╩▒ 36 ╖╓_Exposure_300.0sec.pdf
- multiple exposures/multiple exposures-Figure2 -a┬actin-24h Administrator 2020-05-22 11 ╩▒ 36 ╖╓_Exposure_50.0sec.pdf
- multiple exposures/multiple exposures-Figure2 -a┬actin-48h Administrator 2020-05-22 10 ╩▒ 58 ╖╓_Exposure_282.7sec.pdf
- multiple exposures/multiple exposures-Figure2 -a┬actin-48h Administrator 2020-05-22 10 ╩▒ 58 ╖╓_Exposure_50.0sec.pdf
- multiple exposures/multiple exposures-Figure2 -a┬actin-48h Administrator 2020-05-22 11 ╩▒ 04 ╖╓_Exposure_300.0sec.pdf
- multiple exposures/multiple exposures-Figure2 -a┬actin-72h Administrator 2020-05-22 11 ╩▒ 50 ╖╓_Exposure_205.2sec.pdf
- multiple exposures/multiple exposures-Figure2 -a┬actin-72h Administrator 2020-05-22 11 ╩▒ 50 ╖╓_Exposure_300.0sec.pdf
- multiple exposures/multiple exposures-Figure2 -a┬actin-72h Administrator 2020-05-22 11 ╩▒ 50 ╖╓_Exposure_50.0sec.pdf
